# Supplementary material for: Factors Driving Amyloid Beta Fibril Recognition by Cell Surface Receptors: A Computational Study
Source: Molecules. 2025 Oct 17;30(20):4116. doi: 10.3390/molecules30204116 (PMC12566521; doi:10.3390/molecules30204116)
Supplement: Supplementary file 1 [file molecules-30-04116-s001.zip]

Archive with 1 entries (1 files):
- molecules-3872050-supplementary.pdf
